# Supplementary material for: Effectiveness of interventions for the management of multimorbidity in primary care and community settings: systematic review and meta-analysis
Source: Fam Pract. 2025 Nov 11;42(6):cmaf085. doi: 10.1093/fampra/cmaf085 (PMC12602864; doi:10.1093/fampra/cmaf085)
Supplement: cmaf085_Supplementary_Data [file cmaf085_supplementary_data.zip]

Archive with 2 entries (2 files):
- PRISMA_2020_checklist (2a).pdf
- Supplementary Material.pdf
